# Supplementary material for: Integrated 16S rRNA Sequencing and Metabolomics Reveals Niche-Specific Microbiome and Metabolome Changes Associated with Toxoptera aurantii Infestation
Source: Microorganisms. 2026 Jul 3;14(7):1463. doi: 10.3390/microorganisms14071463 (PMC13413915; doi:10.3390/microorganisms14071463)
Supplement: Supplementary file 1 [file microorganisms-14-01463-s001.zip]

Archive with 1 entries (1 files):
- microorganisms-4291299-supplementary.pdf
